# Supplementary material for: The Regulatory Effect of Braided Silk Fiber Skeletons with Differential Porosities on In Vivo Vascular Tissue Regeneration and Long-Term Patency
Source: Research (Wash D C). 2022 Nov 11;2022:9825237. doi: 10.34133/2022/9825237 (PMC9703915; doi:10.34133/2022/9825237)
Supplement: Supplementary Materials — Figure S1: SEM images of the internal surface of medium-porosity vascular grafts. Scale bar: (a) 300 μm and (b) 100 μm. Figure S2: H&E cross-section staining of occluded low-porosity vascular grafts (2 weeks). Scale bar: 100 μm. Figure S3: H&E staining and Masson's trichrome staining of the graft (day 0). Scale bar: 100 μm. Figure S4: (a–d) the distribution and changes of CD68-positive cells in medium-porosity vascular grafts during the remodeling process. (e) mRNA expression levels of iNOS and CD206 at different time points. ∗p < 0.05. Data are presented as the mean ± SD (n = 3). Scale bar: (a, b) 500 μm, (c) 75 μm, and (d) 50 μm. The blue color represents the silk scaffold (nonspecific binding) and nuclei, while the green color represents CD68. Figure S5: (a) time-dependent gross changes of the medium-porosity vascular grafts integrated with host artery. Microvessels and vascularization were noticed in the surrounding tissue of the grafts. (b) Representative lumen surface stereomicroscopic images of the regenerated vascular grafts at different time points. Scale bar: (a) 500 μm and (b) 500 μm. Figure S6: The morphology of the medium-porosity vascular grafts at 6 months was observed under stereomicroscope. Scale bar: 200 μm. Figure S7: mRNA expression levels of MHC at different time points. ∗p < 0.05. Data are presented as the mean ± SD (n = 3). Figure S8: the new capillary formation on medium-porosity vascular grafts at different time points. Scale bar: 75 μm. Figure S9: SEM images of the explanted grafts showed the presence of braided silk fibers after 3, 6, and 24 months. Scale bar: 100 μm. Arrows indicate the braided silk fibers. Figure S10: representative stress-strain curves of different silk fibers. A mechanical tester (CARE Measurement & Control Corporation, IPBF-300, Tianjin, China) was used to measure the elastic modulus of silk fibers. The elastic modulus of the silk fibers was 289 ± 41 MPa, as measured by the tensile test (n = 4). Supplementary video 1: [file 9825237.f1.zip]

Archive with 2 entries (2 files):
- Supplementary Material - Clean version.docx
- Supplementary video 1.wmv
